# Supplementary material for: Identifying and validating hypoxia- and metabolism-related hub genes and cell communication in atherosclerosis
Source: Front Cardiovasc Med. 2025 Dec 12;12:1680482. doi: 10.3389/fcvm.2025.1680482 (PMC12740931; doi:10.3389/fcvm.2025.1680482)
Supplement: Supplementary file 2 [file Table1.xlsx]

## Sheet: DEHRG-DEMRG相关性
Supplementary Table 1 results of pairwise Spearman correlation analysis between differentially expressed metabolism-related genes and differentially expressed hypoxia-related genes
DEMRG	DEHRG	cor	p.value
ABCA8	AKAP12	0.813143	1.05E-10
UST	TPST2	-0.855705	1.02E-12
UST	EGFR	0.811642	1.21E-10
UST	HEXA	-0.817168	7.15E-11
SLC6A6	SLC6A6	1	0
SLC6A6	CSRP2	-0.858214	7.42E-13
SLC6A6	PAM	-0.802771	2.73E-10
SLC6A6	HMOX1	0.852823	1.46E-12
DHRS9	AKAP12	-0.835962	1.03E-11
CACNB2	SLC6A6	-0.800967	3.20E-10
CACNB2	TPST2	-0.820476	5.17E-11
CACNB2	SELENBP1	0.816174	7.87E-11
CACNB2	ADORA2B	-0.834648	1.19E-11
CACNB2	CSRP2	0.875828	6.59E-14
CACNB2	PAM	0.816601	7.56E-11
RYR2	TPST2	-0.807268	1.82E-10
RYR2	CSRP2	0.851244	1.77E-12
RYR2	PAM	0.841124	5.81E-12
RYR2	TES	0.852762	1.47E-12
BCAT1	HEXA	0.826919	2.70E-11
CA2	TPST2	0.816142	7.90E-11
CA2	CSRP2	-0.828708	2.24E-11
CA2	FBP1	0.841603	5.50E-12
NPR1	SLC6A6	-0.814561	9.19E-11
NPR1	TPST2	-0.845004	3.72E-12
NPR1	CSRP2	0.923117	8.88E-18
NPR1	PAM	0.885036	1.60E-14
NPR1	TES	0.900505	1.10E-15
NPR1	EXT1	0.815438	8.45E-11
GAL3ST4	TPST2	0.877228	5.35E-14
GAL3ST4	EGFR	-0.859956	5.93E-13
GAL3ST4	HEXA	0.880082	3.47E-14
GAL3ST4	RRAGD	0.855699	1.02E-12
GAL3ST4	SCARB1	0.867512	2.16E-13
NPC1	ADORA2B	0.841702	5.44E-12
NPC1	GAA	0.816545	7.60E-11
NPC1	PGK1	0.834474	1.21E-11
NPC1	HEXA	0.905609	4.13E-16
NPC1	RRAGD	0.912767	9.48E-17
NPC1	PLIN2	0.805926	2.05E-10
NPC1	SCARB1	0.840835	6.00E-12
KCNJ2	HMOX1	0.813663	1.00E-10
ALDH1L1	PAM	0.802213	2.87E-10
ALDH1L1	TES	0.835591	1.07E-11
GATM	GAA	0.832462	1.51E-11
GATM	PLIN2	0.818788	6.11E-11
PHGDH	SLC6A6	-0.814344	9.39E-11
HS3ST1	HS3ST1	1	0
HS3ST1	MAP3K1	0.800122	3.45E-10
DGKZ	SLC6A6	0.871654	1.21E-13
DGKZ	PDGFB	0.83515	1.13E-11
PDXK	TPST2	0.829244	2.12E-11
PDXK	SELENBP1	-0.819057	5.95E-11
PDXK	GAA	0.827806	2.46E-11
PDXK	HEXA	0.891847	5.17E-15
PDXK	RRAGD	0.8689	1.78E-13
PDXK	SCARB1	0.85357	1.33E-12
INPP5A	AKAP12	0.816776	7.43E-11
INPP5A	SLC6A6	-0.822991	4.02E-11
INPP5A	TPST2	-0.830123	1.93E-11
INPP5A	CSRP2	0.940751	6.48E-20
INPP5A	PAM	0.942009	4.31E-20
INPP5A	TES	0.881279	2.89E-14
INPP5A	EXT1	0.911432	1.26E-16
INPP5A	HMOX1	-0.820875	4.97E-11
TRPV2	SLC6A6	0.825088	3.25E-11
TRPV2	TPST2	0.842945	4.72E-12
TRPV2	CSRP2	-0.84958	2.17E-12
TRPV2	PAM	-0.82525	3.20E-11
PDE8B	CSRP2	0.864262	3.36E-13
PDE8B	PAM	0.829137	2.14E-11
PDE8B	TES	0.812416	1.13E-10
PDE8B	EXT1	0.847099	2.91E-12
ABCC9	TPST2	-0.827516	2.54E-11
ABCC9	HEXA	-0.836957	9.25E-12
ABCC9	RRAGD	-0.841204	5.76E-12
SLC22A3	SLC6A6	-0.873088	9.83E-14
SLC22A3	CSRP2	0.820966	4.93E-11
SLC22A3	PAM	0.809578	1.47E-10
SLC22A3	TES	0.841656	5.47E-12
GALNT5	HEXA	0.864987	3.05E-13
NPR3	CSRP2	0.83215	1.56E-11
NPR3	PAM	0.869787	1.57E-13
NPR3	EXT1	0.852586	1.50E-12
NPR3	SLC2A5	-0.802989	2.68E-10
ATP11A	ADORA2B	0.828938	2.19E-11
SLC38A6	AKAP12	-0.858039	7.59E-13
SLC38A6	SLC6A6	0.83589	1.04E-11
SLC38A6	TPST2	0.872832	1.02E-13
SLC38A6	CSRP2	-0.892001	5.04E-15
SLC38A6	PAM	-0.899137	1.42E-15
SLC38A6	TES	-0.831917	1.60E-11
SLC38A6	EXT1	-0.846432	3.15E-12
SLC38A6	HMOX1	0.8207	5.06E-11
NPC2	AKAP12	-0.832781	1.46E-11
NPC2	TPST2	0.854721	1.15E-12
NPC2	SELENBP1	-0.807181	1.83E-10
NPC2	ADORA2B	0.843656	4.35E-12
NPC2	PGK1	0.800279	3.40E-10
NPC2	RRAGD	0.848272	2.53E-12
NPC2	PLIN2	0.83459	1.20E-11
PNMT	TES	0.837117	9.09E-12
NUDT1	AKAP12	-0.834764	1.18E-11
NUDT1	SLC6A6	0.833704	1.32E-11
NUDT1	TPST2	0.877196	5.38E-14
NUDT1	SELENBP1	-0.814826	8.96E-11
NUDT1	CSRP2	-0.891489	5.50E-15
NUDT1	PAM	-0.915842	4.84E-17
NUDT1	TES	-0.836486	9.75E-12
NUDT1	EXT1	-0.857411	8.22E-13
SLC39A11	TPST2	0.812345	1.13E-10
SLC39A11	SELENBP1	-0.805125	2.21E-10
TDO2	EXT1	-0.803624	2.53E-10
TDO2	TGFBI	0.817132	7.18E-11
TDO2	HMOX1	0.828818	2.21E-11
HNMT	TPST2	0.806574	1.94E-10
HNMT	FBP1	0.810128	1.40E-10
HNMT	RRAGD	0.82777	2.47E-11
SLC22A18AS	AKAP12	-0.802632	2.76E-10
SLC22A18AS	TPST2	0.859521	6.27E-13
ACOT11	HEXA	0.810234	1.38E-10
HEXB	TPST2	0.81649	7.64E-11
HEXB	ADORA2B	0.853233	1.39E-12
HEXB	FBP1	0.807144	1.84E-10
HEXB	HEXA	0.830639	1.83E-11
HEXB	RRAGD	0.888734	8.74E-15
HEXB	SCARB1	0.816118	7.92E-11
ME2	TPST2	0.856502	9.23E-13
ME2	ADORA2B	0.850495	1.94E-12
ME2	CSRP2	-0.833246	1.39E-11
ME2	PAM	-0.833711	1.32E-11
ME2	HMOX1	0.809827	1.44E-10
PKD2	TPST2	-0.807499	1.78E-10
PKD2	CSRP2	0.868021	2.01E-13
PKD2	PAM	0.852884	1.45E-12
PKD2	TES	0.888632	8.89E-15
PKD2	EXT1	0.85695	8.72E-13
PKD2	HMOX1	-0.806886	1.88E-10
SLC25A19	AKAP12	-0.822509	4.22E-11
SLC25A19	TPST2	0.877191	5.38E-14
SLC25A19	ADORA2B	0.88016	3.43E-14
SLC25A19	CSRP2	-0.849691	2.14E-12
SLC25A19	PAM	-0.832331	1.53E-11
SLC25A19	TES	-0.826367	2.85E-11
SLC25A19	HK2	0.813502	1.02E-10
SLC25A19	PLIN2	0.80401	2.44E-10
SLC25A19	SCARB1	0.801621	3.02E-10
DHRSX	AKAP12	-0.829005	2.17E-11
DHRSX	TPST2	0.833203	1.39E-11
DHRSX	RRAGD	0.801011	3.19E-10
KCNE3	AKAP12	-0.842259	5.11E-12
KCNE3	TPST2	0.827152	2.63E-11
KCNE3	ADORA2B	0.80441	2.36E-10
PLCG2	TPST2	0.804663	2.30E-10
PLCG2	CSRP2	-0.820111	5.36E-11
PLCG2	PAM	-0.804714	2.29E-10
PI4K2A	AKAP12	-0.81098	1.29E-10
PI4K2A	TPST2	0.867907	2.04E-13
PI4K2A	SELENBP1	-0.827604	2.51E-11
PI4K2A	ADORA2B	0.824857	3.33E-11
PI4K2A	EGFR	-0.812121	1.16E-10
PI4K2A	GAA	0.82668	2.76E-11
PI4K2A	HEXA	0.934466	4.37E-19
PI4K2A	RRAGD	0.921666	1.26E-17
PI4K2A	PLIN2	0.819065	5.94E-11
PI4K2A	SCARB1	0.891479	5.51E-15
TTYH3	TPST2	0.807952	1.71E-10
TTYH3	ADORA2B	0.886128	1.34E-14
TTYH3	PGK1	0.826885	2.71E-11
TTYH3	FBP1	0.840314	6.37E-12
TTYH3	HEXA	0.829301	2.11E-11
TTYH3	RRAGD	0.895833	2.58E-15
CYBA	AKAP12	-0.858369	7.28E-13
CYBA	TPST2	0.878525	4.40E-14
CYBA	SELENBP1	-0.807582	1.77E-10
CYBA	PAM	-0.844525	3.94E-12
CYBA	SCARB1	0.822666	4.16E-11
MFNG	AKAP12	-0.800488	3.34E-10
MFNG	TPST2	0.895235	2.87E-15
MFNG	CSRP2	-0.87287	1.01E-13
MFNG	PAM	-0.922286	1.09E-17
MFNG	EXT1	-0.824929	3.31E-11
PLD3	TPST2	0.841803	5.38E-12
PLD3	SELENBP1	-0.8107	1.32E-10
PLD3	ADORA2B	0.810912	1.30E-10
PLD3	EGFR	-0.807547	1.77E-10
PLD3	GAA	0.815567	8.35E-11
PLD3	HEXA	0.928758	2.11E-18
PLD3	RRAGD	0.932384	7.89E-19
PLD3	SCARB1	0.89418	3.45E-15
GNS	GAA	0.82434	3.51E-11
GNS	HEXA	0.839057	7.33E-12
GNS	RRAGD	0.806571	1.94E-10
PGM5	AKAP12	0.817742	6.76E-11
PGM5	TPST2	-0.847213	2.87E-12
PGM5	PAM	0.842374	5.04E-12
DTYMK	CSRP2	-0.800357	3.38E-10
DTYMK	TES	-0.828148	2.37E-11
SLC7A7	TPST2	0.864247	3.36E-13
SLC7A7	SELENBP1	-0.807781	1.73E-10
SLC7A7	ADORA2B	0.825903	2.99E-11
SLC7A7	FBP1	0.874227	8.33E-14
SLC7A7	HEXA	0.844793	3.81E-12
SLC7A7	RRAGD	0.876966	5.56E-14
SLC7A7	SCARB1	0.841161	5.79E-12
ATP6V0D1	AKAP12	-0.880899	3.06E-14
ATP6V0D1	TPST2	0.893126	4.15E-15
ATP6V0D1	ADORA2B	0.81019	1.39E-10
ATP6V0D1	CSRP2	-0.848721	2.40E-12
ATP6V0D1	PAM	-0.851497	1.72E-12
ATP6V0D1	FBP1	0.823711	3.74E-11
KCNMB1	SLC6A6	-0.807671	1.75E-10
KCNMB1	CSRP2	0.851728	1.67E-12
KCNMB1	PAM	0.832847	1.45E-11
KCNMB1	TES	0.871678	1.20E-13
KCNMB1	EXT1	0.885539	1.47E-14
FUCA2	AKAP12	-0.847696	2.71E-12
FUCA2	SLC6A6	0.815816	8.15E-11
FUCA2	TPST2	0.88015	3.44E-14
FUCA2	ADORA2B	0.807132	1.84E-10
FUCA2	CSRP2	-0.857224	8.42E-13
FUCA2	PAM	-0.833152	1.40E-11
ATP8B1	AKAP12	0.820076	5.38E-11
ATP8B1	TPST2	-0.857753	7.87E-13
ATP8B1	ADORA2B	-0.821883	4.50E-11
ATP8B1	CSRP2	0.881597	2.75E-14
ATP8B1	PAM	0.899194	1.40E-15
ATP8B1	TES	0.843938	4.21E-12
ATP8B1	EXT1	0.829433	2.08E-11
GALNS	HEXA	0.81668	7.50E-11
PAM	SLC6A6	-0.802771	2.73E-10
PAM	TPST2	-0.868648	1.84E-13
PAM	CSRP2	0.907031	3.11E-16
PAM	PAM	1	0
PAM	TES	0.846469	3.14E-12
PAM	EXT1	0.86791	2.04E-13
SLC7A8	SLC6A6	0.809308	1.51E-10
SLC7A8	HMOX1	0.819481	5.70E-11
UCP2	AKAP12	-0.855724	1.02E-12
UCP2	TPST2	0.90377	5.92E-16
UCP2	PAM	-0.814736	9.04E-11
UCP2	EGFR	-0.840828	6.01E-12
UCP2	HEXA	0.828969	2.18E-11
UCP2	RRAGD	0.829165	2.14E-11
UCP2	SCARB1	0.800854	3.24E-10
GNPTG	TPST2	0.866393	2.52E-13
GNPTG	SELENBP1	-0.845467	3.53E-12
GNPTG	ADORA2B	0.853623	1.32E-12
GNPTG	HEXA	0.856869	8.81E-13
GNPTG	RRAGD	0.852354	1.55E-12
GNPTG	PLIN2	0.823583	3.79E-11
GNPTG	SCARB1	0.814917	8.89E-11
EXT1	CSRP2	0.850584	1.92E-12
EXT1	PAM	0.86791	2.04E-13
EXT1	TES	0.832237	1.54E-11
EXT1	EXT1	1	5.36E-301
GAA	GAA	1	0
GAA	HEXA	0.860225	5.72E-13
GAA	SCARB1	0.82822	2.36E-11
OASL	SLC6A6	0.812623	1.11E-10
OASL	MAP3K1	0.822647	4.16E-11
PGK1	ADORA2B	0.812437	1.12E-10
PGK1	PGK1	1	5.36E-301
MICAL3	AKAP12	0.807491	1.78E-10
MICAL3	TPST2	-0.838291	7.98E-12
MICAL3	CSRP2	0.818511	6.27E-11
MICAL3	PLIN2	-0.82404	3.62E-11
ALDH1B1	SLC6A6	-0.807706	1.75E-10
ALDH1B1	CSRP2	0.896993	2.10E-15
ALDH1B1	PAM	0.934983	3.76E-19
ALDH1B1	TES	0.906924	3.18E-16
ALDH1B1	EXT1	0.906057	3.78E-16
CHI3L1	FBP1	0.861399	4.91E-13
ISCA2	HEXA	0.825723	3.05E-11
ISCA2	RRAGD	0.815411	8.47E-11
ISCA2	SCARB1	0.818777	6.11E-11
LIPA	RRAGD	0.846961	2.96E-12
PLCE1	SLC6A6	-0.802379	2.83E-10
PLCE1	CSRP2	0.867518	2.16E-13
PLCE1	PAM	0.817707	6.79E-11
CYBB	CSRP2	-0.817089	7.21E-11
CYBB	PAM	-0.809621	1.46E-10
CYBB	EXT1	-0.846935	2.97E-12
ASPA	SELENBP1	0.841387	5.64E-12
ASPA	RRAGD	-0.803434	2.57E-10
SLC26A11	ADORA2B	0.813404	1.03E-10
SLC26A11	HEXA	0.881138	2.95E-14
SLC26A11	RRAGD	0.897491	1.92E-15
SLC26A11	SCARB1	0.813287	1.04E-10
GLA	TPST2	0.816621	7.54E-11
GLA	ADORA2B	0.870751	1.37E-13
GLA	CSRP2	-0.812285	1.14E-10
GLA	FBP1	0.806273	1.99E-10
GLA	RRAGD	0.813453	1.02E-10
ABCC3	ADORA2B	0.823358	3.88E-11
ABCC3	SLC2A5	0.837394	8.82E-12
SGPL1	TPST2	0.800785	3.26E-10
SGPL1	PAM	-0.835832	1.05E-11
FBP1	ADORA2B	0.8057	2.10E-10
FBP1	FBP1	1	5.36E-301
KCNK17	SELENBP1	0.827757	2.47E-11
KCNK17	HEXA	-0.842112	5.19E-12
KCNK17	RRAGD	-0.804496	2.34E-10
KCNK17	SCARB1	-0.818748	6.13E-11
ETNK2	TPST2	-0.833842	1.30E-11
ETNK2	CSRP2	0.863617	3.66E-13
ETNK2	PAM	0.876721	5.77E-14
ETNK2	TES	0.866704	2.41E-13
ETNK2	EXT1	0.846536	3.11E-12
P2RX4	TPST2	0.828291	2.34E-11
P2RX4	HEXA	0.852336	1.55E-12
P2RX4	SCARB1	0.811487	1.23E-10
GNPDA1	GAA	0.824311	3.52E-11
GNPDA1	HEXA	0.901342	9.41E-16
GNPDA1	RRAGD	0.931027	1.15E-18
GNPDA1	SCARB1	0.829035	2.16E-11
ATP6V1F	AKAP12	-0.86658	2.45E-13
ATP6V1F	TPST2	0.846147	3.26E-12
ATP6V1F	ADORA2B	0.824176	3.57E-11
ATP6V1F	CSRP2	-0.835085	1.14E-11
ATP6V1F	PAM	-0.873959	8.66E-14
ATP6V1F	HEXA	0.802485	2.80E-10
DSE	MAP3K1	0.827042	2.66E-11
PKD1	CSRP2	0.848128	2.58E-12
PKD1	PAM	0.868163	1.97E-13
PKD1	TES	0.877713	4.98E-14
PKD1	EXT1	0.881728	2.69E-14
HEXA	TPST2	0.808752	1.59E-10
HEXA	EGFR	-0.813892	9.80E-11
HEXA	GAA	0.860225	5.72E-13
HEXA	HEXA	1	0
HEXA	RRAGD	0.915167	5.63E-17
HEXA	SCARB1	0.901011	1.00E-15
CYP27A1	TPST2	0.825329	3.17E-11
CYP27A1	PAM	-0.801063	3.18E-10
CYP27A1	RRAGD	0.831569	1.66E-11
CYP27A1	SCARB1	0.828614	2.26E-11
PTGIS	AKAP12	0.83814	8.12E-12
PTGIS	TPST2	-0.842644	4.89E-12
PTGIS	CSRP2	0.862694	4.14E-13
PTGIS	PAM	0.869957	1.54E-13
PTGIS	EXT1	0.83342	1.36E-11
MGAT1	SELENBP1	-0.844307	4.04E-12
MGAT1	HEXA	0.898021	1.74E-15
MGAT1	RRAGD	0.879864	3.59E-14
MGAT1	PLIN2	0.811974	1.17E-10
MGAT1	SCARB1	0.818606	6.22E-11
HMOX1	SLC6A6	0.852823	1.46E-12
HMOX1	CSRP2	-0.802596	2.77E-10
HMOX1	TGFBI	0.889296	7.96E-15
HMOX1	HMOX1	1	0
TBXAS1	TPST2	0.812535	1.11E-10
TBXAS1	CSRP2	-0.804802	2.28E-10
TBXAS1	PAM	-0.832542	1.49E-11
MCOLN1	TPST2	0.842775	4.81E-12
MCOLN1	SELENBP1	-0.807754	1.74E-10
MCOLN1	GAA	0.837023	9.19E-12
MCOLN1	HEXA	0.92493	5.67E-18
MCOLN1	RRAGD	0.94328	2.83E-20
MCOLN1	PLIN2	0.85293	1.44E-12
MCOLN1	SCARB1	0.896018	2.50E-15
MGAT4A	TPST2	0.853121	1.41E-12
MGAT4A	SELENBP1	-0.803451	2.57E-10
MGAT4A	HEXA	0.862472	4.26E-13
MGAT4A	RRAGD	0.898784	1.51E-15
MGAT4A	PLIN2	0.84846	2.48E-12
MGAT4A	SCARB1	0.910422	1.56E-16
HK2	ADORA2B	0.863773	3.58E-13
HK2	HK2	1	0
HK2	SLC2A5	0.801856	2.96E-10
CHST11	TPST2	0.812865	1.08E-10
CHST11	ADORA2B	0.846777	3.02E-12
CHST11	PGK1	0.817013	7.26E-11
SLC6A8	PLIN2	0.800105	3.46E-10
PGD	ADORA2B	0.868523	1.88E-13
PGD	TGFBI	0.801952	2.94E-10
PGD	HMOX1	0.861474	4.86E-13
SLC31A2	FBP1	0.80162	3.02E-10
SLC31A2	HEXA	0.806204	2.00E-10
SLC31A2	RRAGD	0.816554	7.59E-11
SLC39A8	EXT1	-0.804217	2.40E-10
SLC16A4	AKAP12	0.846492	3.13E-12
SLC16A4	TPST2	-0.810686	1.33E-10
SLC16A4	CSRP2	0.883506	2.04E-14
SLC16A4	PAM	0.882363	2.44E-14
SLC16A4	TES	0.818455	6.31E-11
SLC16A4	EXT1	0.863466	3.74E-13
DDAH1	MAP3K1	-0.821594	4.63E-11
DDAH1	PAM	0.805282	2.18E-10
DDAH1	EXT1	0.920603	1.63E-17
MFSD5	ADORA2B	0.813737	9.94E-11
MFSD5	HEXA	0.833065	1.41E-11
MFSD5	RRAGD	0.857877	7.75E-13
PAPSS2	HEXA	0.816185	7.87E-11
PAPSS2	RRAGD	0.836906	9.31E-12
DGKD	HEXA	-0.815377	8.50E-11
DGKD	RRAGD	-0.805901	2.06E-10
DGKD	SCARB1	-0.825693	3.06E-11
FLVCR2	PGK1	0.803043	2.66E-10
FLVCR2	HEXA	0.861151	5.07E-13
FLVCR2	RRAGD	0.911831	1.16E-16
FLVCR2	SCARB1	0.841007	5.89E-12
AKR1A1	HEXA	0.860628	5.43E-13
AKR1A1	RRAGD	0.87206	1.14E-13
ST6GAL2	CSRP2	0.907649	2.75E-16
ST6GAL2	PAM	0.866341	2.53E-13
ST6GAL2	TES	0.80636	1.98E-10
ST6GAL2	EXT1	0.844921	3.76E-12
SLC2A5	HK2	0.801856	2.96E-10
SLC2A5	SLC2A5	1	0
CLCN7	ADORA2B	0.829549	2.05E-11
CLCN7	FBP1	0.813567	1.01E-10
CLCN7	HEXA	0.85794	7.69E-13
CLCN7	RRAGD	0.887892	1.00E-14
CLCN7	SCARB1	0.818099	6.53E-11
SLC2A6	CSRP2	-0.840209	6.44E-12
GLUL	SLC6A6	0.816185	7.87E-11
GLUL	TPST2	0.821617	4.62E-11
GLUL	ADORA2B	0.869084	1.74E-13
GLUL	PAM	-0.837131	9.08E-12
GLUL	HMOX1	0.849662	2.15E-12
GLUL	PLIN2	0.82873	2.23E-11
SCD	SELENBP1	-0.84355	4.40E-12
SCD	HEXA	0.866623	2.44E-13
SCD	RRAGD	0.885157	1.57E-14
ADH1B	TES	0.819877	5.49E-11
ABHD12	HEXA	0.906599	3.40E-16
ABHD12	RRAGD	0.938816	1.19E-19
ABHD12	SCARB1	0.903565	6.16E-16
SLC39A4	ADORA2B	0.814502	9.24E-11
SULT1C2	HEXA	0.868491	1.88E-13
SULT1C2	RRAGD	0.896	2.50E-15
SULT1C2	SCARB1	0.859539	6.26E-13
HAGHL	RRAGD	0.817873	6.68E-11
SMPDL3A	SCARB1	0.822689	4.15E-11
SOD3	AKAP12	0.800262	3.41E-10
SOD3	TPST2	-0.805806	2.08E-10
SOD3	CSRP2	0.818685	6.17E-11
SOD3	PAM	0.811958	1.18E-10
ADH1C	CSRP2	0.800174	3.44E-10
ADH1C	TES	0.800906	3.22E-10
NUDT14	TPST2	0.811176	1.27E-10
NUDT14	SCARB1	0.804706	2.29E-10
SOAT1	HEXA	0.820568	5.12E-11
SOAT1	RRAGD	0.910121	1.66E-16
SOAT1	SCARB1	0.854378	1.20E-12
CYP4X1	CSRP2	0.816867	7.36E-11
CYP4X1	PAM	0.830531	1.85E-11
CYP4X1	CAV1	0.836325	9.92E-12
PDE5A	TPST2	-0.812996	1.07E-10
PDE5A	CSRP2	0.878017	4.75E-14
PDE5A	PAM	0.860491	5.53E-13
AQP1	AKAP12	0.809072	1.54E-10
AQP1	PAM	0.842548	4.94E-12
AQP1	TES	0.816808	7.41E-11
AQP1	EXT1	0.819429	5.73E-11
SLC2A1	SLC2A1	1	5.36E-301
GLRX	GLRX	1	0
FRRS1	RRAGD	0.814954	8.85E-11
